# Supplementary material for: Identification of network topological units coordinating the global expression response to glucose in Bacillus subtilis and its comparison to Escherichia coli
Source: BMC Microbiol. 2009 Aug 24;9:176. doi: 10.1186/1471-2180-9-176 (PMC2749860; doi:10.1186/1471-2180-9-176)
Supplement: Additional File 1 — Supplementary Table 1SM. "VazquezHernandezSupplementary-Material_1" and contains tables from 1 to 3, describe in the manuscript as Table 1SM. [file 1471-2180-9-176-S1.xls]

## Sheet: Hoja1
Gene Name	Regulatory phrase	Sigma factor	LogLevel of expression	Function	Bsublist categories
acoR	ccpA(-)	sigG	-5.61	transcriptional activator of the acetoin dehydrogenase operon	Transcription; regulation
alsS	alsR(+) arfM(+) ccpA(+) rex(-)	sigA	3.53	alpha-acetolactate synthase	Metabolism of carbohydrates and related molecules; specific pathways
arfM	arfM(-) fnr(+)	sigA		regulation of anaerobic genes	Transcription; regulation
alsR				transcriptional regulator of the alpha-acetolactate operon	Transcription; regulation
rex				transcriptional repressor of redox signal genes	Transcription; regulation
cydC	rex(-)	sigA	4.15	ABC transporter required for expression of cytochrome bd (ATP-binding protein)	Transport/binding proteins and lipoproteins
dnaK	arfM(+) hrcA(-)	sigA	-0.1	class I heat-shock protein (molecular chaperone)	Protein folding
grpE	arfM(+) hrcA(-)	sigA	-0.06	heat-shock protein (activation of DnaK)	Adaptation to atypical conditions
lctP	alsR(+) arfM(+) resD(+) rex(-)	sigA	2.35	L-lactate permease	Transport/binding proteins and lipoproteins
hrcA	arfM(+) hrcA(-)	sigA		transcriptional repressor of class I heat-shock genes	Transcription; regulation
resD	phoP(+-) resD(+)	sigA		two-component response regulator involved in aerobic and anaerobic respiration	Transcription; regulation
groEL	hrcA(-)		-1.06	class I heat-shock protein (chaperonin)	Protein folding
groES	hrcA(-)		-1.18	class I heat-shock protein (chaperonin)	Protein folding
glpK	ccpA(-) glpP(+)	sigA	-2.71	glycerol kinase	Metabolism of carbohydrates and related molecules; specific pathways
glpP				transcriptional antiterminator and control of mRNA stability of glpD	Transcription; regulation
ahrC				transcriptional regulator of arginine metabolism expression	Transcription; regulation
rocR	rocR(-)	sigA		transcriptional activator of arginine utilization operons	Transcription; regulation
iolR	iolR(-)	sigA		transcriptional repressor of the myo-inositol catabolism operon	Transcription; regulation
araB	araR(-) ccpA(-)	sigA	-3.46	L-ribulokinase	Metabolism of carbohydrates and related molecules; specific pathways
araN	araR(-) ccpA(-)	sigA	-5.37	L-arabinose transport (sugar-binding protein)	Transport/binding proteins and lipoproteins
acuB	ccpA(-)	sigA	-3.16	acetoin dehydrogenase	Metabolism of carbohydrates and related molecules; specific pathways
galK	ccpA(-)		-0.44	galactokinase	Metabolism of carbohydrates and related molecules; specific pathways
msmX	ccpA(-)		-3.32	multiple sugar-binding transport ATP-binding protein	Transport/binding proteins and lipoproteins
pta	ccpA(-)	sigA	-0.57	phosphotransacetylase	Metabolism of carbohydrates and related molecules; specific pathways
bglH	ccpA(-) licT(+)	sigA	-5.82	beta-glucosidase	Metabolism of carbohydrates and related molecules; specific pathways
bglP	ccpA(-) licT(+)	sigA	-5.53	PTS beta-glucoside-specific enzyme IIBCA component	Transport/binding proteins and lipoproteins
yxiE	ccpA(-) licT(+)	sigA	-3.33	unknown; similar to unknown proteins	Similar to unknown proteins from other organisms
licA	ccpA(-) licR(+)	sigA	-4.15	PTS lichenan-specific enzyme IIA component	Transport/binding proteins and lipoproteins
licB	ccpA(-) licR(+)	sigA	-5.31	PTS lichenan-specific enzyme IIB component	Transport/binding proteins and lipoproteins
licC	ccpA(-) licR(+)	sigA	-6.29	PTS lichenan-specific enzyme IIC component	Transport/binding proteins and lipoproteins
licH	ccpA(-) licR(+)	sigA	-4.1	6-phospho-beta-glucosidase	Metabolism of carbohydrates and related molecules; specific pathways
treA	ccpA(-) treR(-)	sigA	-2.97	trehalose-6-phosphate hydrolase	Metabolism of carbohydrates and related molecules; specific pathways
treP	ccpA(-) treR(-)	sigA	-5.19	PTS trehalose-specific enzyme IIBC component	Transport/binding proteins and lipoproteins
ccpA				transcriptional regulator mediating carbon catabolite repression	Transcription; regulation
iolC	ccpA(-) iolR(-)	sigA	-3.66	myo-inositol catabolism	Metabolism of carbohydrates and related molecules; specific pathways
iolF	ccpA(-) iolR(-)	sigA	-3.1	minor inositol transport protein	Transport/binding proteins and lipoproteins
iolH	ccpA(-) iolR(-)	sigA	-4.06	myo-inositol catabolism	Metabolism of carbohydrates and related molecules; specific pathways
iolI	ccpA(-) iolR(-)	sigA	-3.58	myo-inositol catabolism	Metabolism of carbohydrates and related molecules; specific pathways
ccpB		sigG		transcriptional regulator involved in catabolite repression	Transcription; regulation
xylR				transcriptional repressor of the xylose operon	Transcription; regulation
xylA	ccpA(-) ccpB(-) xylR(-)	sigA	7.22	xylose isomerase	Metabolism of carbohydrates and related molecules; specific pathways
araR	araR(-)	sigA		transcriptional repressor of the arabinose operons	Transcription; regulation
treR	ccpA(-) treR(-)	sigA		transcriptional repressor of the trehalose operon	Transcription; regulation
licR		sigA		transcriptional activator of the lichenan operon	Transcription; regulation
licT	ccpA(-) degU(+) licT(+)	sigA		transcriptional antiterminator required for substrate-dependent induction and catabolite repression of bglPH	Transcription; regulation
levD	ccpA(-) levR(+)	sigL	-12.98	PTS fructose-specific enzyme IIA component	Transport/binding proteins and lipoproteins
levE	ccpA(-) levR(+)	sigL	-12.31	PTS fructose-specific enzyme IIB component	Transport/binding proteins and lipoproteins
levR				transcriptional activator of the levanase operon	Transcription; regulation
sigL	ccpA(-)			RNA polymerase sigma factor	Transcription; initiation
rocA	ahrC(+) rocR(+)	sigL	6.44	pyrroline-5 carboxylate dehydrogenase	Metabolism of amino acids and related molecules
iolT	iolR(-)	sigA	-1.32	major inositol transport protein	Transport/binding proteins and lipoproteins
rbsA	abrB(+) ccpA(-)	sigA	-6.41	ribose ABC transporter (ATP-binding protein)	Transport/binding proteins and lipoproteins
rbsB	abrB(+) ccpA(-)	sigA	-6.42	ribose ABC transporter (ribose-binding protein)	Transport/binding proteins and lipoproteins
rbsC	abrB(+) ccpA(-)	sigA	-6.59	ribose ABC transporter (permease)	Transport/binding proteins and lipoproteins
rbsD	abrB(+) ccpA(-)	sigA	-6.8	ribose ABC transporter (membrane protein)	Transport/binding proteins and lipoproteins
rbsK	abrB(+) ccpA(-)	sigA	-5.65	ribokinase	Metabolism of carbohydrates and related molecules; specific pathways
rbsR	abrB(+) ccpA(-)	sigA	-5.52	transcriptional repressor of the ribose operon	Transcription; regulation
citG		sigA sigH	-1.76	fumarate hydratase	TCA cycle
codY		sigA		transcriptional pleiotropic repressor	Transcription; regulation
dppE	abrB(-) codY(-)	sigA	-4.91	dipeptide ABC transporter (dipeptide-binding protein) (sporulation)	Transport/binding proteins and lipoproteins
hag	codY(-)	sigD	0.35	flagellin protein	Mobility and chemotaxis
abrB	abrB(-) spo0A(-)	sigA		transcriptional pleiotropic regulator of transition state genes	Transcription; regulation
sigH	abrB(-)	sigA		RNA polymerase vegetative and early stationary-phase sigma factor	Transcription; initiation
spoVG	abrB(-)	sigH	-2.45	required for spore cortex synthesis	Sporulation
yxnB	abrB(-)		-9.46	unknown	No similarity
dltA	spo0A(+)	sigD sigX	0.77	D-alanyl-D-alanine carrier protein ligase	Cell wall
dltB	spo0A(+)	sigD sigX	0.84	D-alanine transfer from Dcp to undecaprenol-phosphate	Cell wall
dltD	spo0A(+)	sigD sigX	0.75	D-alanine transfer from undecaprenol-phosphate to the poly(glycerophosphate) chain	Cell wall
dltE	spo0A(+)	sigD sigX	0.55	involved in lipoteichoic acid biosynthesis	Cell wall
mcpB		sigD	7.91	methyl-accepting chemotaxis protein	Mobility and chemotaxis
yjcP			2.99	unknown	No similarity
yvyC		sigD	-0.45	unknown; similar to flagellar protein	Mobility and chemotaxis
sigD	spo0A(-)	sigA sigD		RNA polymerase flagella, motility, chemotaxis and autolysis sigma factor	Transcription; initiation
sigX	yvrH(+)	sigA sigX		RNA polymerase ECF-type sigma factor	Transcription; initiation
spo0A	spo0A(+-)	sigA sigH		two-component response regulator central for the initiation of sporulation	Transcription; regulation
comA		sigA		two-component response regulator of late competence genes / surfactin production	Transcription; regulation
yvrH	yvrH(+)			unknown; similar to two-component response regulator [YvrG]	Transcription; regulation
wprA	yvrH(+)		-1.2	Wall-associated protein A (non-native protein degradation) precursor	Cell wall
degQ	comA(+) degU(+)	sigA	-0.45	degradative enzyme production	Adaptation to atypical conditions
wapA	degU(-) yvrH(-)	sigA	0.62	cell wall-associated protein precursor	Cell wall
sacA	sacT(+) sacY(+)	sigA	-5.07	sucrase-6-phosphate hydrolase	Metabolism of carbohydrates and related molecules; specific pathways
sacP	sacT(+) sacY(+)	sigA	-6.45	PTS sucrose-specific enzyme IIBC component	Transport/binding proteins and lipoproteins
degU	degU(+) tnrA(-)	sigA		two-component response regulator involved in degradative enzyme and competence regulation	Transcription; regulation
sacT				transcriptional antiterminator involved in positive regulation of sacA and sacP	Transcription; regulation
sacY	degU(+) sacT(+) sacY(+)	sigA		transcriptional antiterminator involved in positive regulation of levansucrase and sucrase synthesis	Transcription; regulation
tenA	tenI(-)			transcriptional regulator of extracellular enzyme genes	Transcription; regulation
levB	degU(+) sacT(+) sacY(+) tenA(+)	sigA sigG	-0.16	membrane-anchored endolevanase	Metabolism of carbohydrates and related molecules; specific pathways
sigG	rsfA(+) spo0A(+) spoVT(-)	sigA sigF sigG		RNA polymerase sporulation forespore-specific (late) sigma factor	Transcription; initiation
gerKA	spoVT(-)	sigG	-0.12	germination response to the combination of glucose, fructose, L-asparagine, and KCl	Germination
ybxH	spoVT(-)	sigG	-9.82	unknown	No similarity
sspD	spoVT(+)	sigG	3.01	small acid-soluble spore protein (minor alpha/beta-type SASP)	Sporulation
spoVAD	spoVT(+)	sigG	-0.45	mutants lead to the production of immature spores	Sporulation
spoVAC	spoVT(+)	sigG	0.63	mutants lead to the production of immature spores	Sporulation
sspJ		sigG	-4.8	small acid-soluble spore protein (minor)	Sporulation
sspM		sigG	6.13	small acid-soluble spore protein (minor)	Sporulation
adhB		sigG	-4.55	alcohol dehydrogenase	Metabolism of carbohydrates and related molecules; specific pathways
yraG		sigG	-7.63	unknown; similar to spore coat protein	Sporulation
yraE		sigG	-8.04	unknown; similar to spore coat protein	Sporulation
yraD		sigG	-0.45	unknown; similar to spore coat protein	Sporulation
yndE		sigG	0.39	unknown; similar to spore germination protein	Germination
ylaJ		sigG	-0.45	unknown; similar to unknown proteins from B. subtilis	Similar to unknown proteins from B. subtilis
sspN		sigF sigG	-10.39	small acid-soluble spore protein (minor)	Sporulation
ctsR	ctsR(-)	sigA sigB		transcriptional repressor of class III stress genes	Transcription; regulation
bofC	spoVT(-)	sigB sigF sigG	-3.47	forespore regulator of the sigma-K checkpoint	Sporulation
csbX	spoVT(-)	sigB sigF sigG	8.27	sigma-B-transcribed gene	No similarity
sigF	spo0A(+) spoVT(-)	sigF sigG sigH		RNA polymerase sporulation forespore-specific (early) sigma factor	Transcription; initiation
spoVT	spoVT(-)	sigG		transcriptional positive and negative regulator of sigma-G-dependent genes	Transcription; regulation
sigB		sigA sigB		RNA polymerase general stress sigma factor	Transcription; initiation
clpP	ctsR(-)	sigA sigB	-0.88	ATP-dependent Clp protease proteolytic subunit (class III heat-shock protein)	Adaptation to atypical conditions
rsbW		sigA sigB	-0.86	negative regulator of sigma-B activity (switch protein/serine kinase, anti-sigma factor)	Adaptation to atypical conditions
ydaE		sigB	-0.16	unknown	No similarity
ydhK		sigB	-0.02	unknown	No similarity
yjgB		sigB	5.61	unknown	No similarity
gcaD		sigA sigB	0.66	UDP-N-acetylglucosamine pyrophosphorylase	Cell wall
yycD		sigB	-9.9	unknown	No similarity
ysnF		sigB	-8.58	unknown; similar to unknown proteins	Similar to unknown proteins from B. subtilis
ypuB		sigB	2.62	unknown	No similarity
yoxB		sigB	-0.45	unknown	No similarity
yotK		sigB	7.26	unknown	No similarity
yqhQ		sigB sigF	-0.53	unknown; similar to unknown proteins	Similar to unknown proteins from B. subtilis
spoIIQ		sigF	0.27	required for completion of engulfment	Sporulation
yfhD		sigF	-3.18	unknown	No similarity
yfhE		sigF	-9.49	unknown	No similarity
yhcM		sigF	-3.56	unknown	No similarity
yqzG		sigF	-4.09	unknown	No similarity
glpQ	glpP(+) phoP(+)	sigA	-3.67	glycerophosphoryl diester phosphodiesterase	Metabolism of lipids
glpT	glpP(+) phoP(+)	sigA	-4.1	glycerol-3-phosphate permease	Transport/binding proteins and lipoproteins
phoP	ccpA(-) phoP(+) resD(+)	sigA sigB sigE		two-component response regulator involved in phosphate regulation	Transcription; regulation
exuR	ccpA(-) exuR(-)	sigA sigE		transcriptional repressor of the hexuronate utilization operon	Transcription; regulation
mmgA	ccpA(-)	sigE	-8.67	acetyl-CoA acetyltransferase	Metabolism of lipids
yjmC	ccpA(-) exuR(-)	sigA sigE	-11.5	unknown; similar to malate dehydrogenase	TCA cycle
glnR	glnR(-) tnrA(-)	sigA		transcriptional repressor of the glutamine synthetase gene	Transcription; regulation
glnA	glnR(-) tnrA(-)	sigA	0.37	glutamine synthetase	Metabolism of amino acids and related molecules
glnP	tnrA(+)		0.48	glutamine ABC transporter (membrane protein)	Transport/binding proteins and lipoproteins
kipR	kipR(-) tnrA(+)	spoIIIC spoIVCB		transcriptional regulator of the kip operon	Transcription; regulation
tnrA	tnrA(+)			transcriptional pleiotropic regulator invoved in global nitrogen regulation	Transcription; regulation
ykoL	phoP(+) tnrA(+)	sigA	-0.6	unknown	No similarity
ykzB	phoP(+) tnrA(+)	sigA	6.93	unknown	No similarity
gerE	spoIIID(+)	spoIIIC spoIVCB		transcriptional regulator required for the expression of late spore coat genes	Transcription; regulation
spoIIIC	gerE(-) spoIIID(+)	sigE spoIIIC spoIVCB		RNA polymerase sporulation mother cell-specific (late) sigma factor (sigma-K C-terminal half)	Transcription; initiation
spoIVCB	gerE(-) spoIIID(+)	sigE spoIIIC spoIVCB		RNA polymerase sporulation mother cell-specific (late) sigma factor (sigma-K N-terminal half)	Transcription; initiation
cotB	gerE(-)	spoIIIC spoIVCB	-4.03	spore coat protein (outer)	Sporulation
cotC	gerE(+) spoIIID(-)	spoIIIC spoIVCB	-3.82	spore coat protein (outer)	Sporulation
cotV	gerE(+) spoIIID(-)	spoIIIC spoIVCB	-5.68	spore coat protein (insoluble fraction)	Sporulation
cotW	gerE(+) spoIIID(-)	spoIIIC spoIVCB	-8.94	spore coat protein (insoluble fraction)	Sporulation
cotT	spoIIID(+)	spoIIIC spoIVCB	-3.86	spore coat protein (inner)	Sporulation
cgeA	gerE(+) gerR(+)	spoIIIC spoIVCB	-14.2	maturation of the outermost layer of the spore	Sporulation
cgeB	gerE(+) gerR(+)	spoIIIC spoIVCB	-5.53	maturation of the outermost layer of the spore	Sporulation
cotZ	gerE(+) gerR(+)	spoIIIC spoIVCB	-13.6	spore coat protein (insoluble fraction)	Sporulation
sspG	gerE(+)	spoIIIC spoIVCB	-6.04	small acid-soluble spore protein (minor)	Sporulation
cgeC	gerE(+)	spoIIIC spoIVCB	-7.75	maturation of the outermost layer of the spore	Sporulation
yurS	gerE(+)	spoIIIC spoIVCB	-5.91	unknown	No similarity
yoaN	gerE(-)	spoIIIC spoIVCB	4.05	unknown; similar to unknown proteins	Similar to unknown proteins from other organisms
yjcB	gerE(+)	spoIIIC spoIVCB	-11.97	unknown	No similarity
spoVFA		sigA spoIIIC spoIVCB	-5.03	dipicolinate synthase subunit A	Sporulation
yisZ		spoIIIC spoIVCB	-4.56	unknown; similar to adenylylsulfate kinase	Metabolism of sulphur
ykvP		spoIIIC spoIVCB	-3.04	unknown; similar to unknown proteins	Similar to unknown proteins from B. subtilis
ykvQ		spoIIIC spoIVCB	-3	unknown; similar to chitinase	Metabolism of carbohydrates and related molecules; specific pathways
ylbD		spoIIIC spoIVCB	-3.83	unknown; similar to unknown proteins	Similar to unknown proteins from B. subtilis
ylbE		spoIIIC spoIVCB	-11.32	unknown; similar to unknown proteins	Similar to unknown proteins from B. subtilis
cotS		spoIIIC spoIVCB	-3.05	spore coat protein	Sporulation
ywrJ		spoIIIC spoIVCB	-5.46	unknown	No similarity
ytxO		spoIIIC spoIVCB	-6.46	unknown	No similarity
ytcC		spoIIIC spoIVCB	-3.79	unknown; similar to lipopolysaccharide N-acetylglucosaminyltransferase	Cell wall
ytaA		spoIIIC spoIVCB	-4.39	unknown; similar to spore coat protein	Sporulation
yqfQ		spoIIIC spoIVCB	-4.3	unknown	No similarity
yodH		spoIIIC spoIVCB	-3.37	unknown; similar to unknown proteins	Similar to unknown proteins from B. subtilis
yngK		spoIIIC spoIVCB	-9.7	unknown; similar to unknown proteins	Similar to unknown proteins from other organisms
ymaG		spoIIIC spoIVCB	-6	unknown; similar to cell wall protein	Cell wall
spsA		spoIIIC spoIVCB	-3.28	spore coat polysaccharide synthesis	Sporulation
spsI		spoIIIC spoIVCB	-9.51	spore coat polysaccharide synthesis	Sporulation
ycsF	kipR(-) tnrA(+)	spoIIIC spoIVCB	-0.45	unknown; similar to lactam utilization protein	Detoxification
spoIIID		sigE		transcriptional regulator of sigma-E- and sigma-K-dependent genes	Transcription; regulation
gerR		sigE		transcriptional repressor of germination-related genes	Transcription; regulation
yhcO		sigE spoIIIC spoIVCB	-7.15	unknown	No similarity
yhcP		sigE spoIIIC spoIVCB	-5.91	unknown	No similarity
ypqA			-10.93	unknown	No similarity
ysnD	tnrA(+)	sigE spoIIIC spoIVCB	-11.19	unknown	No similarity
lexA	lexA(-)			transcriptional repressor of the SOS regulon	Transcription; regulation
ybaK	lexA(-)	sigE sigG	-0.45	unknown; similar to unknown proteins	Similar to unknown proteins from B. subtilis
aprX	lexA(-)	sigA	-6.21	intracellular alkaline serine protease	Metabolism of amino acids and related molecules
yozM	lexA(-)		-8.17	unknown	No similarity
yozL	lexA(-)		2.74	unknown	No similarity
spoIIIAC	spoIIID(-) gerR(-)	sigE	-10.17	mutants block sporulation after engulfment	Sporulation
yqfZ	spoIIID(-)	sigE	-8.98	unknown; similar to unknown proteins	Similar to unknown proteins from B. subtilis
sigE	rsfA(+) spo0A(+) spoVT(-)	sigA sigF sigG		RNA polymerase sporulation mother cell-specific (early) sigma factor	Transcription; initiation
usd		sigE	-8.96	required for translation of spoIIID	Sporulation
mbl		sigE	0.61	MreB-like protein	Cell wall
yheD		sigE	-5.3	unknown; similar to unknown proteins from B. subtilis	Similar to unknown proteins from B. subtilis
yjcA		sigE	-10.94	unknown; similar to unknown proteins from B. subtilis	Similar to unknown proteins from B. subtilis
yncD		sigE	-0.08	unknown; similar to alanine racemase	Metabolism of amino acids and related molecules
yngE		sigE	-2.87	unknown; similar to propionyl-CoA carboxylase	Metabolism of carbohydrates and related molecules; specific pathways
yngG		sigE	-3.61	unknown; similar to hydroxymethylglutaryl-CoA lyase	Metabolism of lipids
gerQ		sigE	-5.22	mutants cannot assemble cortex lytic enzyme CwlJ to spore coat	Germination
cggR	cggR(-)	sigA		transcriptional repressor of gapA	Transcription; regulation
eno	cggR(-)	sigA	0.57	enolase	Main glycolytic pathways
pgk	cggR(-)	sigA	0.55	phosphoglycerate kinase	Main glycolytic pathways
pgm	cggR(-)	sigA	0.55	phosphoglycerate mutase	Main glycolytic pathways
fnr	fnr(+) nsrR(-) resD(+)	sigA		transcriptional regulator of anaerobic genes	Transcription; regulation
narG	fnr(+)	sigA	-7.35	nitrate reductase (alpha subunit)	Membrane bioenergetics (electron transport chain and ATP synthase)
narH	fnr(+)	sigA	3.98	nitrate reductase (beta subunit)	Membrane bioenergetics (electron transport chain and ATP synthase)
comK	abrB(-) codY(-) comK(+) degU(+) med(+) rok(-) spo0A()	sigA		competence transcription factor (CTF)	Transcription; regulation
comGB	comK(+)	sigA	10.12	DNA transport machinery	Cell wall
cspB	comK()	sigA	-0.38	major cold-shock protein	Adaptation to atypical conditions
yhjC	comK(+)		-1.59	unknown	No similarity
yhcD	comK(+)		3.27	unknown	No similarity
ssb	comK(+)		1.3	single-strand DNA-binding protein	DNA replication
rpsF	comK(+)		1.31	ribosomal protein S6 (BS9)	Ribosomal proteins
rpsR	comK(+)		0.92	ribosomal protein S18	Ribosomal proteins
ahpC	perR(-)	sigA	-0.58	alkyl hydroperoxide reductase (small subunit)	Detoxification
ahpF	perR(-)	sigA	-0.33	alkyl hydroperoxide reductase (large subunit) / NADH dehydrogenase	Detoxification
perR	perR(-)	sigA		transcriptional repressor of the peroxide regulon	Transcription; regulation
glcT				transcriptional antiterminator essential for the expression of the ptsGHI operon	Transcription; regulation
ptsG	glcT(+)	sigA	1.76	PTS glucose-specific enzyme IICBA component	Transport/binding proteins and lipoproteins
ptsI	glcT(+)	sigA	0.71	PTS enzyme I	Transport/binding proteins and lipoproteins
bltD	bltR(+) mta(+)	sigA	-0.45	spermine/spermidine acetyltransferase	Metabolism of amino acids and related molecules
bltR				transcriptional regulator of the bltD operon	Transcription; regulation
mta	mta(+)	sigA		transcriptional activator of multidrug-efflux transporter genes	Transcription; regulation
sigY		sigY		RNA polymerase ECF-type sigma factor	Transcription; initiation
yxlC		sigY	-0.45	unknown	No similarity
yxlE		sigY	-3.43	unknown	No similarity
ansB	ansR(-)	sigA	-8.54	L-aspartase	Metabolism of amino acids and related molecules
ansR	ansR(-)			transcriptional repressor of the ansAB operon	Transcription; regulation
lmrA				transcriptional repressor of the lincomycin operon	Transcription; regulation
yxaH	lmrA(-)		-0.45	unknown; similar to unknown proteins	Similar to unknown proteins from other organisms
fur	perR(-)	sigA		transcriptional repressor of iron uptake	Transcription; regulation
ydhU	fur(-)		-5.02	unknown; similar to Mn catalase	Detoxification
rok	abrB(-) comK(-) rok(-) sinR(-) spo0A(-)			repressor of comK	Cell wall
yydH	rok(-)	sigA	-0.45	unknown	No similarity
gutB	gutR(+)	sigA	-0.14	sorbitol dehydrogenase	Metabolism of carbohydrates and related molecules; specific pathways
gutR				transcriptional activator of the sorbitol dehydrogenase gene	Transcription; regulation
purQ	purR(-)	sigA	0.03	phosphoribosylformylglycinamidine synthetase I	Metabolism of nucleotides and nucleic acids
purR	purR(-)			transcriptional repressor of the purine operons	Transcription; regulation
birA				transcriptional repressor of the biotin operon / biotin acetyl-CoA-carboxylase synthetase	Transcription; regulation
ytbQ	birA(-)		0.48	unknown; similar to unknown proteins	Similar to unknown proteins from B. subtilis
yufM				unknown; similar to two-component response regulator [YufL]	Transcription; regulation
ywkB	yufM(+)	sigA	6.25	unknown; similar to unknown proteins	Similar to unknown proteins from other organisms
appC	hpr(-)		-8.54	oligopeptide ABC transporter (permease)	Transport/binding proteins and lipoproteins
hpr	abrB(+) senS(+) ybaL(-)			transcriptional repressor of sporulation and extracellular proteases genes	Transcription; regulation
lacA	lacR(-)		-3.03	beta-galactosidase	Metabolism of carbohydrates and related molecules; specific pathways
lacR				transcriptional repressor of the beta-galactosidase gene	Transcription; regulation
sigW	abrB(-)	sigW		RNA polymerase ECF-type sigma factor	Transcription; initiation
yceC		sigA sigW	-0.53	unknown; similar to tellurium resistance protein	Detoxification
yceD		sigA sigW	0.05	unknown; similar to tellurium resistance protein	Detoxification
yceF		sigA sigW	-0.0035	unknown; similar to tellurium resistance protein	Detoxification
ydjH		sigW	-7.82	unknown; similar to unknown proteins	Similar to unknown proteins from B. subtilis
cysK	cysK(-)	sigA	-1.76	cysteine synthetase A	Metabolism of amino acids and related molecules
ytmI	spx(-) ytlI(+) cysKR(-)	sigA	-7.98	unknown; similar to unknown proteins from B. subtilis	Similar to unknown proteins from B. subtilis
tcyJ	spx(-) ytlI(+) cysKR(-)	sigA	-8.39	subunit of cysteine ABC transporter	Transport/binding proteins and lipoproteins
tcyK	spx(-) ytlI(+) cysKR(-)	sigA	1.82	subunit of cysteine ABC transporter	Transport/binding proteins and lipoproteins
tcyL	spx(-) ytlI(+) cysKR(-)	sigA	-2.66	subunit of cysteine ABC transporter	Transport/binding proteins and lipoproteins
ytnI	spx(-) ytlI(+) cysKR(-)	sigA	-0.45	unknown; possible methionine sulphoxide acetyl transferase	Metabolism of amino acids and related molecules
ytnM	spx(-) ytlI(+) cysKR(-)	sigA	-4.7	unknown; similar to unknown proteins	Similar to unknown proteins from B. subtilis
cymR		sigA		transcriptional repressor of cysteine metabolism	Transcription; regulation
ytlI	spx(-) cysK(-)	sigA		unknown; similar to transcriptional regulator (LysR family)	Transcription; regulation
cspD			-1.23	cold-shock protein	Adaptation to atypical conditions
cstA			-3.92	carbon starvation-induced protein	Adaptation to atypical conditions
yetI			5.87	unknown; similar to positive regulator of sigma-B activity	Adaptation to atypical conditions
yodU			-7.08	unknown; similar to capsular polysaccharide biosynthesis	Adaptation to atypical conditions
yutG			-0.45	unknown; similar to low temperature requirement C protein	Adaptation to atypical conditions
gatA			0.23	glutamyl-tRNA(Gln) amidotransferase (subunit A)	Aminoacyl-tRNA synthetases
gatB			0.23	glutamyl-tRNA(Gln) amidotransferase (subunit B)	Aminoacyl-tRNA synthetases
pksH			-2.75	involved in polyketide synthesis	Antibiotic production
pksI			-3.29	involved in polyketide synthesis	Antibiotic production
ftsH			-0.39	cell-division protein / general stress protein (class III heat-shock)	Cell division
murAA			0.06	UDP-N-acetylglucosamine 1-carboxyvinyltransferase	Cell wall
murAB			-0.64	UDP-N-acetylglucosamine 1-carboxyvinyltransferase	Cell wall
yvcE			-0.17	unknown; similar to cell wall-binding protein	Cell wall
aadK			0.69	aminoglycoside 6-adenylyltransferase	Detoxification
sodA			-0.66	superoxide dismutase	Detoxification
gyrA			0.17	DNA gyrase (subunit A)	DNA packaging and segregation
ligB			-3.25	DNA ligase (ATP-dependent)	DNA replication
mutS			-0.36	DNA mismatch repair (recognition)	DNA restriction/modification and repair
fusA			0.82	elongation factor G	Elongation
rpoA			0.23	RNA polymerase (alpha subunit)	Elongation
rpoB			0.82	RNA polymerase (beta subunit)	Elongation
rpoC			0.92	RNA polymerase (beta' subunit)	Elongation
tsf			0.71	elongation factor Ts	Elongation
gerPA			-10.62	probable spore germination protein	Germination
gerPD			-4.22	probable spore germination protein	Germination
gerPE			-4.68	probable spore germination protein	Germination
infA			0.66	initiation factor IF-1	Initiation
infC			1.16	initiation factor IF-3	Initiation
fbaA			-0.05	fructose-1,6-bisphosphate aldolase	Main glycolytic pathways
gapA			1.08	glyceraldehyde-3-phosphate dehydrogenase	Main glycolytic pathways
pdhA			0.09	pyruvate dehydrogenase (E1 alpha subunit)	Main glycolytic pathways
pdhC			0.03	pyruvate dehydrogenase (dihydrolipoamide acetyltransferase E2 subunit)	Main glycolytic pathways
pdhD			-0.02	pyruvate dehydrogenase / 2-oxoglutarate dehydrogenase (dihydrolipoamide dehydrogenase E3 subunit)	Main glycolytic pathways
pfkA			0.43	6-phosphofructokinase	Main glycolytic pathways
pgi			-1.04	glucose-6-phosphate isomerase	Main glycolytic pathways
pyk			0.22	pyruvate kinase	Main glycolytic pathways
tkt			-0.47	transketolase	Main glycolytic pathways
tpiA			0.37	triose phosphate isomerase	Main glycolytic pathways
yqjI			-0.52	unknown; similar to 6-phosphogluconate dehydrogenase (pentose phosphate)	Main glycolytic pathways
ywjH			-1.22	unknown; similar to transaldolase (pentose phosphate)	Main glycolytic pathways
atpC			0.13	ATP synthase (subunit epsilon)	Membrane bioenergetics (electron transport chain and ATP synthase)
atpD			0.2	ATP synthase (subunit beta)	Membrane bioenergetics (electron transport chain and ATP synthase)
atpG			0.13	ATP synthase (subunit gamma)	Membrane bioenergetics (electron transport chain and ATP synthase)
ldh			1.84	L-lactate dehydrogenase	Membrane bioenergetics (electron transport chain and ATP synthase)
qoxA			0.57	cytochrome aa3 quinol oxidase (subunit II)	Membrane bioenergetics (electron transport chain and ATP synthase)
qoxB			0.48	cytochrome aa3 quinol oxidase (subunit I)	Membrane bioenergetics (electron transport chain and ATP synthase)
qoxC			0.42	cytochrome aa3 quinol oxidase (subunit III)	Membrane bioenergetics (electron transport chain and ATP synthase)
yoaE			2.18	unknown; similar to formate dehydrogenase	Membrane bioenergetics (electron transport chain and ATP synthase)
yrhE			-0.45	unknown; similar to formate dehydrogenase	Membrane bioenergetics (electron transport chain and ATP synthase)
yumC			-0.5	unknown; similar to thioredoxin reductase	Membrane bioenergetics (electron transport chain and ATP synthase)
argJ			-8.04	ornithine acetyltransferase / amino-acid acetyltransferase	Metabolism of amino acids and related molecules
bpr			-0.45	bacillopeptidase F	Metabolism of amino acids and related molecules
csd			-0.18	probable cysteine desulfurase	Metabolism of amino acids and related molecules
cysC			-5.23	probable adenylylsulfate kinase	Metabolism of amino acids and related molecules
glmS			1.43	L-glutamine-D-fructose-6-phosphate amidotransferase	Metabolism of amino acids and related molecules
gudB			-1.77	glutamate dehydrogenase (inactive)	Metabolism of amino acids and related molecules
patA			-0.45	aminotransferase	Metabolism of amino acids and related molecules
speD			0.68	S-adenosylmethionine decarboxylase	Metabolism of amino acids and related molecules
yjlA			6.44	unknown; similar to intracellular alkaline protease	Metabolism of amino acids and related molecules
menB			0.83	dihydroxynapthoic acid synthetase	Metabolism of coenzymes and prosthetic groups
ybcP			0.88	unknown; similar to coenzyme PQQ synthesis protein	Metabolism of coenzymes and prosthetic groups
yhfU			-0.45	unknown; similar to biotin biosynthesis	Metabolism of coenzymes and prosthetic groups
accC			0.16	acetyl-CoA carboxylase (biotin carboxylase subunit)	Metabolism of lipids
des			-7.15	membrane phospholipid desaturase	Metabolism of lipids
adk			0.77	adenylate kinase	Metabolism of nucleotides and nucleic acids
drm			-0.89	phosphopentomutase	Metabolism of nucleotides and nucleic acids
guaA			0.67	GMP synthetase	Metabolism of nucleotides and nucleic acids
guaB			-0.28	inosine-monophosphate dehydrogenase	Metabolism of nucleotides and nucleic acids
guaD			-0.45	guanine deaminase	Metabolism of nucleotides and nucleic acids
pnpA			0.6	polynucleotide phosphorylase (PNPase)	Metabolism of nucleotides and nucleic acids
yerA			-3.58	unknown; similar to adenine deaminase	Metabolism of nucleotides and nucleic acids
ybaL			-1.71	unknown; similar to ATP-binding Mrp-like protein	Miscellaneous
yurV			-0.29	unknown; similar to NifU protein homolog	Miscellaneous
ybbU			6.64	unknown	No similarity
ybcH			-0.45	unknown	No similarity
yczF			-7.17	unknown	No similarity
ydaJ			6.19	unknown	No similarity
ydaQ			-0.45	unknown	No similarity
ydiN			6.35	unknown	No similarity
yezA			-2.93	unknown	No similarity
yfhO			-0.45	unknown	No similarity
yfmB			-4.27	unknown	No similarity
ygzA			3.49	unknown	No similarity
yheF			4.44	unknown	No similarity
yhfC			-3.52	unknown	No similarity
yhjA			-0.9	unknown	No similarity
yjdF			-3.84	unknown	No similarity
ykoP			-6.86	unknown	No similarity
ykoS			-0.45	unknown	No similarity
ykzH			2.45	unknown	No similarity
ymaF			-0.0056	unknown	No similarity
ynaG			3.82	unknown	No similarity
ynzE			-0.45	unknown	No similarity
yodN			-3.17	unknown	No similarity
yomD			7.97	unknown	No similarity
yomT			-10.23	unknown	No similarity
yomY			3.01	unknown	No similarity
yonH			4.1	unknown	No similarity
yonP			-1.69	unknown	No similarity
yopA			-8.62	unknown	No similarity
yoqF			-8.37	unknown	No similarity
yoqI			-0.45	unknown	No similarity
yoqM			-2.66	unknown	No similarity
yoqN			3.18	unknown	No similarity
yoqP			-8.38	unknown	No similarity
yoqR			-0.45	unknown	No similarity
yoqT			-0.45	unknown	No similarity
yorH			3.63	unknown	No similarity
yorJ			3.3	unknown	No similarity
yorN			6.66	unknown	No similarity
yorQ			1.34	unknown	No similarity
yorS			6.53	unknown	No similarity
yorT			-0.45	unknown	No similarity
yorV			2.21	unknown	No similarity
yorW			4.35	unknown	No similarity
yorX			5.25	unknown	No similarity
yorY			7.36	unknown	No similarity
yorZ			2.25	unknown	No similarity
yosB			-8.97	unknown	No similarity
yosC			3	unknown	No similarity
yosL			1.72	unknown	No similarity
yosV			8.59	unknown	No similarity
yosZ			-0.45	unknown	No similarity
yotC			5.77	unknown	No similarity
yotD			-8.55	unknown	No similarity
yotE			6.98	unknown	No similarity
yotH			-8.67	unknown	No similarity
yotI			-0.45	unknown	No similarity
yotJ			-0.45	unknown	No similarity
yotN			-0.45	unknown	No similarity
yozF			4.36	unknown	No similarity
yozH			7.36	unknown	No similarity
ypeQ			-7.67	unknown	No similarity
yppD			-0.49	unknown	No similarity
yqaD			-0.45	unknown	No similarity
yqcB			7.57	unknown	No similarity
yqgA			-0.57	unknown	No similarity
yqzI			-0.45	unknown	No similarity
ysbA			-4.88	unknown	No similarity
yugM			-4.22	unknown	No similarity
yuxI			-3.23	unknown	No similarity
yvaD			8.38	unknown	No similarity
yvfB			1.58	unknown	No similarity
ywsA			-11.82	unknown	No similarity
yxeJ			5.07	unknown	No similarity
blyA			8.81	N-acetylmuramoyl-L-alanine amidase	Phage-related functions
yndL			-0.45	unknown; similar to phage-related replication protein	Phage-related functions
yokA			-0.45	unknown; similar to DNA recombinase	Phage-related functions
yomS			4.53	unknown; similar to phage-related lytic exoenzyme	Phage-related functions
yqaO			1.71	unknown; similar to phage-related protein	Phage-related functions
yqaT			5.5	unknown; similar to phage-related terminase large subunit	Phage-related functions
yqbN			-0.45	unknown; similar to phage-related protein	Phage-related functions
yqbP			-6.26	unknown; similar to phage-related protein	Phage-related functions
yqbR			-0.45	unknown; similar to phage-related protein	Phage-related functions
yqcA			-0.45	unknown; similar to phage-related protein	Phage-related functions
yqcC			-8.19	unknown; similar to phage-related protein	Phage-related functions
yqcD			-0.55	unknown; similar to phage-related protein	Phage-related functions
yqxG			-7.92	unknown; similar to phage-related lytic exoenzyme	Phage-related functions
tig			0.39	trigger factor (prolyl isomerase)	Protein folding
map			0.63	methionine aminopeptidase	Protein modification
ydiD			-0.14	unknown; similar to ribosomal-protein-alanine N-acetyltransferase	Protein modification
ffh			1.83	signal recognition particle-like (SRP) component	Protein secretion
prsA			-0.45	protein secretion (post-translocation molecular chaperone)	Protein secretion
alaR			0.93	transcriptional regulator of the alaRT operon	Regulation
arsR			-0.45	arsenic resistance operon repressor	Regulation
cggR			1.15	transcriptional repressor of gapA	Regulation
manR			-3.13	putative transcriptional activator of the mannose operon	Regulation
ydeS			-0.17	unknown; similar to transcriptional regulator (TetR/AcrR family)	Regulation
yesS			3.87	unknown; similar to transcriptional regulator (AraC/XylS family)	Regulation
ykoM			-5.28	unknown; similar to transcriptional regulator (MarR family)	Regulation
yraB			-1.95	unknown; similar to transcriptional regulator (MerR family)	Regulation
yvdE			-9.65	unknown; similar to transcriptional regulator (LacI family)	Regulation
ywbI			-0.45	unknown; similar to transcriptional regulator (LysR family)	Regulation
rplA			1.43	ribosomal protein L1 (BL1)	Ribosomal proteins
rplB			1.39	ribosomal protein L2 (BL2)	Ribosomal proteins
rplC			1.55	ribosomal protein L3 (BL3)	Ribosomal proteins
rplD			1.67	ribosomal protein L4	Ribosomal proteins
rplE			1.04	ribosomal protein L5 (BL6)	Ribosomal proteins
rplF			0.77	ribosomal protein L6 (BL8)	Ribosomal proteins
rplJ			1.3	ribosomal protein L10 (BL5)	Ribosomal proteins
rplK			1.01	ribosomal protein L11 (BL11)	Ribosomal proteins
rplL			1.35	ribosomal protein L12 (BL9)	Ribosomal proteins
rplM			1.25	ribosomal protein L13	Ribosomal proteins
rplN			0.75	ribosomal protein L14	Ribosomal proteins
rplP			0.92	ribosomal protein L16	Ribosomal proteins
rplQ			0.33	ribosomal protein L17 (BL15)	Ribosomal proteins
rplR			0.58	ribosomal protein L18	Ribosomal proteins
rplS			0.81	ribosomal protein L19	Ribosomal proteins
rplU			0.89	ribosomal protein L21 (BL20)	Ribosomal proteins
rplV			0.97	ribosomal protein L22 (BL17)	Ribosomal proteins
rplW			1.6	ribosomal protein L23	Ribosomal proteins
rplX			1.07	ribosomal protein L24 (BL23) (histone-like protein HPB12)	Ribosomal proteins
rpmA			0.47	ribosomal protein L27 (BL24)	Ribosomal proteins
rpmC			0.9	ribosomal protein L29	Ribosomal proteins
rpmF			0.7	ribosomal protein L32	Ribosomal proteins
rpmH			0.57	ribosomal protein L34	Ribosomal proteins
rpmI			1.13	ribosomal protein L35	Ribosomal proteins
rpmJ			0.54	ribosomal protein L36 (ribosomal protein B)	Ribosomal proteins
rpsB			1.13	ribosomal protein S2	Ribosomal proteins
rpsC			0.99	ribosomal protein S3 (BS3)	Ribosomal proteins
rpsD			1.52	ribosomal protein S4 (BS4)	Ribosomal proteins
rpsE			0.45	ribosomal protein S5	Ribosomal proteins
rpsG			1.08	ribosomal protein S7 (BS7)	Ribosomal proteins
rpsH			0.73	ribosomal protein S8 (BS8)	Ribosomal proteins
rpsI			1.2	ribosomal protein S9	Ribosomal proteins
rpsJ			1.7	ribosomal protein S10 (BS13)	Ribosomal proteins
rpsK			0.58	ribosomal protein S11 (BS11)	Ribosomal proteins
rpsL			1.38	ribosomal protein S12 (BS12)	Ribosomal proteins
rpsM			0.4	ribosomal protein S13	Ribosomal proteins
rpsN			0.69	ribosomal protein S14	Ribosomal proteins
rpsQ			0.7	ribosomal protein S17 (BS16)	Ribosomal proteins
rpsS			1.49	ribosomal protein S19 (BS19)	Ribosomal proteins
rpsT			0.37	ribosomal protein S20 (BS20)	Ribosomal proteins
rpsU			-0.19	ribosomal protein S21	Ribosomal proteins
ybxF			1.32	unknown; similar to ribosomal protein L7AE family	Ribosomal proteins
ytiA			0.33	unknown; similar to ribosomal protein	Ribosomal proteins
truA			1.7	pseudouridylate synthase I	RNA modification
ydbR			0.74	unknown; similar to ATP-dependent RNA helicase	RNA modification
ytzG			0.64	unknown; similar to 16S pseudouridylate synthase	RNA modification
yugI			0.62	unknown; similar to polyribonucleotide nucleotidyltransferase	RNA modification
ydzA			-0.39	unknown; similar to unknown proteins	Similar to unknown proteins from B. subtilis
ydzH			-6.27	unknown; similar to unknown proteins from B. subtilis	Similar to unknown proteins from B. subtilis
yerI			-0.19	unknown; similar to unknown proteins	Similar to unknown proteins from B. subtilis
yetK			-0.26	unknown; similar to unknown proteins from B. subtilis	Similar to unknown proteins from B. subtilis
yitM			6.62	unknown; similar to unknown proteins from B. subtilis	Similar to unknown proteins from B. subtilis
yitO			6.89	unknown; similar to unknown proteins from B. subtilis	Similar to unknown proteins from B. subtilis
yjcC			-4.06	unknown; similar to unknown proteins	Similar to unknown proteins from B. subtilis
yjfC			-9.78	unknown; similar to unknown proteins	Similar to unknown proteins from B. subtilis
yjzD			4.05	unknown; similar to unknown proteins	Similar to unknown proteins from B. subtilis
yktD			-0.45	unknown; similar to unknown proteins	Similar to unknown proteins from B. subtilis
ylbN			0.97	unknown; similar to unknown proteins	Similar to unknown proteins from B. subtilis
ymzB			-3.21	unknown; similar to unknown proteins	Similar to unknown proteins from B. subtilis
yncM			-0.17	unknown; similar to unknown proteins	Similar to unknown proteins from B. subtilis
yobU			6.21	unknown; similar to unknown proteins	Similar to unknown proteins from B. subtilis
yocC			7.13	unknown; similar to unknown proteins	Similar to unknown proteins from B. subtilis
yojB			5.68	unknown; similar to unknown proteins	Similar to unknown proteins from B. subtilis
ypiF			-3.04	unknown; similar to unknown proteins	Similar to unknown proteins from B. subtilis
yqcI			-10.78	unknown; similar to unknown proteins from B. subtilis	Similar to unknown proteins from B. subtilis
yqfT			-3.16	unknown; similar to unknown proteins	Similar to unknown proteins from B. subtilis
yraK			8.77	unknown; similar to unknown proteins from B. subtilis	Similar to unknown proteins from B. subtilis
yrbG			-7.43	unknown; similar to unknown proteins from B. subtilis	Similar to unknown proteins from B. subtilis
yrdN			6.23	unknown; similar to unknown proteins	Similar to unknown proteins from B. subtilis
yrdR			-6.06	unknown; similar to unknown proteins	Similar to unknown proteins from B. subtilis
yrkE			1.13	unknown; similar to unknown proteins	Similar to unknown proteins from B. subtilis
yrkJ			-9.95	unknown; similar to unknown proteins	Similar to unknown proteins from B. subtilis
ytoI			-1.7	unknown; similar to unknown proteins	Similar to unknown proteins from B. subtilis
yunA			-0.45	unknown; similar to unknown proteins	Similar to unknown proteins from B. subtilis
yvzC			-0.45	unknown; similar to unknown proteins	Similar to unknown proteins from B. subtilis
ywcE			-6.51	unknown; similar to unknown proteins	Similar to unknown proteins from B. subtilis
ywpE			3.2	unknown; similar to unknown proteins	Similar to unknown proteins from B. subtilis
ywsB			-5.41	unknown; similar to unknown proteins from B. subtilis	Similar to unknown proteins from B. subtilis
ywzB			3.73	unknown; similar to unknown proteins	Similar to unknown proteins from B. subtilis
yebA			-0.08	unknown; similar to unknown proteins	Similar to unknown proteins from other organisms
ylqC			-0.45	unknown; similar to unknown proteins	Similar to unknown proteins from other organisms
ymdA			-0.04	unknown; similar to unknown proteins	Similar to unknown proteins from other organisms
yojJ			1.73	unknown; similar to unknown proteins	Similar to unknown proteins from other organisms
yosM			6.79	unknown; similar to unknown proteins	Similar to unknown proteins from other organisms
ypsC			0.19	unknown; similar to unknown proteins	Similar to unknown proteins from other organisms
yqeY			-0.12	unknown; similar to unknown proteins	Similar to unknown proteins from other organisms
yqgE			0.24	unknown; similar to unknown proteins	Similar to unknown proteins from other organisms
yrkR			-5.71	unknown; similar to unknown proteins	Similar to unknown proteins from other organisms
ysbB			-4.77	unknown; similar to unknown proteins	Similar to unknown proteins from other organisms
ysxB			0.95	unknown; similar to unknown proteins	Similar to unknown proteins from other organisms
yulD			-11.15	unknown; similar to unknown proteins	Similar to unknown proteins from other organisms
yurU			-0.27	unknown; similar to unknown proteins	Similar to unknown proteins from other organisms
yurX			-0.26	unknown; similar to unknown proteins	Similar to unknown proteins from other organisms
yvfW			-0.56	unknown; similar to unknown proteins	Similar to unknown proteins from other organisms
ywfO			-9.3	unknown; similar to unknown proteins	Similar to unknown proteins from other organisms
idh			-3.15	myo-inositol 2-dehydrogenase	Specific pathways
manA			-4.91	putative mannose-6-phosphate isomerase	Specific pathways
ydjL			-0.83	unknown; similar to L-iditol 2-dehydrogenase	Specific pathways
yjaV			-4.25	unknown; similar to UDP-glucose 4-epimerase	Specific pathways
ytcB			-3.69	unknown; similar to NDP-sugar epimerase	Specific pathways
ytdA			-7.74	unknown; similar to UTP-glucose-1-phosphate uridylyltransferase	Specific pathways
yusZ			-2.53	unknown; similar to retinol dehydrogenase	Specific pathways
rapJ			-0.34	response regulator aspartate phosphatase	Sporulation
spoIIIE			-0.03	DNA translocase required for chromosome partitioning through the septum into the forespore	Sporulation
sspH			-3.93	small acid-soluble spore protein (minor)	Sporulation
sspO			-7.96	small acid-soluble spore protein (minor)	Sporulation
icd			-0.91	isocitrate dehydrogenase	TCA cycle
odhA			-2.35	2-oxoglutarate dehydrogenase (E1 subunit)	TCA cycle
odhB			-2.33	2-oxoglutarate dehydrogenase (dihydrolipoamide transsuccinylase, E2 subunit)	TCA cycle
sdhA			6.04	succinate dehydrogenase (flavoprotein subunit)	TCA cycle
sdhB			-1.72	succinate dehydrogenase (iron-sulfur protein)	TCA cycle
sucC			-2.3	succinyl-CoA synthetase (beta subunit)	TCA cycle
arsB			-9.98	extrusion of arsenite	Transport/binding proteins and lipoproteins
citH			-0.87	secondary transporter of divalent metal ions/citrate complexes	Transport/binding proteins and lipoproteins
dctP			-5.31	C4-dicarboxylate transport protein	Transport/binding proteins and lipoproteins
glcP			-7.1	glucose/mannose:H+ symporter	Transport/binding proteins and lipoproteins
manP			-4.56	putative PTS mannose-specific enzyme IIBCA component	Transport/binding proteins and lipoproteins
mntA			0.2	manganese ABC transporter (membrane protein)	Transport/binding proteins and lipoproteins
mntB			0.26	manganese ABC transporter (ATP-binding protein)	Transport/binding proteins and lipoproteins
msmE			-3.37	multiple sugar-binding protein	Transport/binding proteins and lipoproteins
opuAC			0.37	glycine betaine ABC transporter (glycine betaine-binding protein)	Transport/binding proteins and lipoproteins
opuCD			0.36	glycine betaine/carnitine/choline ABC transporter (membrane protein)	Transport/binding proteins and lipoproteins
ssuC			1.97	aliphatic sulfonate ABC transporter (permease)	Transport/binding proteins and lipoproteins
xynP			-3.13	probable beta-xyloside transporter	Transport/binding proteins and lipoproteins
ydhL			1.7	unknown; similar to chloramphenicol resistance protein	Transport/binding proteins and lipoproteins
ydhM			-3.03	unknown; similar to cellobiose phosphotransferase system enzyme II	Transport/binding proteins and lipoproteins
ydhN			-3.41	unknown; similar to cellobiose phosphotransferase system enzyme II	Transport/binding proteins and lipoproteins
yfhI			-1.46	unknown; similar to antibiotic resistance protein	Transport/binding proteins and lipoproteins
yfnA			-8.46	unknown; similar to metabolite transporter	Transport/binding proteins and lipoproteins
ykbA			1.36	unknown; similar to amino acid permease	Transport/binding proteins and lipoproteins
yqjV			-8.03	unknown; similar to multidrug resistance protein	Transport/binding proteins and lipoproteins
yteP			-1.07	unknown; similar to transmembrane lipoprotein	Transport/binding proteins and lipoproteins
yteQ			-3.98	unknown; similar to transmembrane lipoprotein	Transport/binding proteins and lipoproteins
yubD			3.24	unknown; similar to multidrug resistance protein	Transport/binding proteins and lipoproteins
yufO			0.02	unknown; similar to ABC transporter (ATP-binding protein)	Transport/binding proteins and lipoproteins
yurY			-0.38	unknown; similar to ABC transporter (ATP-binding protein)	Transport/binding proteins and lipoproteins
yvdB			-0.02	unknown; similar to transporter	Transport/binding proteins and lipoproteins
ywrK			-3.68	unknown; similar to arsenical pump membrane protein	Transport/binding proteins and lipoproteins
yyzE			-6.68	unknown; similar to phosphotransferase system enzyme II	Transport/binding proteins and lipoproteins
ydcP			1.12	unknown; similar to transposon protein	Transposon and IS
fumC			-1.76
tuf			0.57
yraC			-0.45
Table S1. Significant express genes. Expression levels, functions and BsubtiList categories for the significant expressed genes found in the microarray
